# Supplementary material for: Taking Care of the Puerto Rican Patient: Historical Perspectives, Health Status, and Health Care Access
Source: MedEdPORTAL. 2020 Oct 7;16:10984. doi: 10.15766/mep_2374-8265.10984 (PMC7549386; doi:10.15766/mep_2374-8265.10984)
Supplement: Supplementary file 1 — Taking Care of the Puerto Rican Patient.pptxFacilitator Guide.docxEvaluation Forms.docx [file mep_2374-8265.10984-s001.zip]

Archive with 4 entries (4 files):
- A. Taking Care of the Puerto Rican Patient.pptx
- B. Facilitator Guide.docx
- C. Evaluation Forms.docx
- _Educational_Summary_Report_10984.pdf
